# Supplementary material for: Corrosion-Engineered Morphology and Crystal Structure Regulation toward Fe-Based Efficient Oxygen Evolution Electrodes
Source: Nanomaterials (Basel). 2022 Jun 8;12(12):1975. doi: 10.3390/nano12121975 (PMC9228532; doi:10.3390/nano12121975)
Supplement: Supplementary file 1 [file nanomaterials-12-01975-s001.zip]

Archive with 1 entries (1 files):
- nanomaterials-1751028-supplementary.pdf
